# Supplementary material for: Suicidal Ideation in Major Depressed Individuals: Role of Type D Personality
Source: J Clin Med. 2022 Nov 8;11(22):6611. doi: 10.3390/jcm11226611 (PMC9696109; doi:10.3390/jcm11226611)
Supplement: Supplementary file 1 [file jcm-11-06611-s001.zip]

Archive with 1 entries (1 files):
- jcm-2002418-supplementary.pdf
